# Supplementary material for: Optimization of Its Preparation and Evaluation of Fresh and Tender Leaves of Artemisia argyi for Food Usage
Source: Foods. 2025 Sep 12;14(18):3185. doi: 10.3390/foods14183185 (PMC12469230; doi:10.3390/foods14183185)
Supplement: Supplementary file 1 [file foods-14-03185-s001.zip]

Archive with 2 entries (1 files):
- foods-3821698-supplementary/
- foods-3821698-supplementary/foods-3821698-supplementary.pdf
